# Supplementary material for: Identification and expression analyses of WRKY genes reveal their involvement in growth and abiotic stress response in watermelon (Citrullus lanatus)
Source: PLoS One. 2018 Jan 16;13(1):e0191308. doi: 10.1371/journal.pone.0191308 (PMC5770075; doi:10.1371/journal.pone.0191308)
Supplement: S2 Table — (XLSX) [file pone.0191308.s002.xlsx]

## Sheet: Sheet1
Table S2. The primers of WRKY genes in watermelon
Genes Name	Gene locus ID	Forward primer (5'-3')	Reverse primer(5'-3')
ClWRKY1	Cla004938	CCCCGAACCGCCATTT	TTGCGTCATTGCCGAACTA
ClWRKY3	Cla008480	TCTTCCCTTCAACCACTGCTC	TCCAATCCCATTATTTCTCCC
ClWRKY6	Cla013967	GCCGATGTAGCCGTTTCCAAGT	GGAGTAGCGTAGTGAGGTTGTTGAG
ClWRKY7	Cla014433	GCCGCTATTACCGCCGATCCTAAT	TTGTTGCTGCTTCCGTTGTTGTTGT
ClWKRY8	Cla009748	CCCGACAACGCTAAGAGGAAACC	CAATACCACCGACCACTGGCATT
ClWKRY10	Cla007656	TCTGCCTCTCACTCCAATCTCACT	TCCTCTCCAATTCAGCTTGAAGAACT
ClWRKY12	Cla007761	TTCTTCTCTTTTGCCCCTCA	TTTTCTCCAATCTCTCCCCA
ClWRKY13	Cla015673	ACTGTTGAATCTCGGGTTGTTGTTC	GGACATCCAGGACTTGAGCATCT
ClWRKY14	Cla006772	GCCTTCACCAACGCTCAACTCT	ACGGCTTGGCAATCGGAGTC
ClWRKY15	Cla013485	TCCTTTCACCCACAACTTCCATCATC	CATCAGACGACGAGCACGACATC
ClWRKY17	Cla008104	AGAGATGGCGAAGAGAAGGTGACA	CTGGTGGTTTGGACGACGACTC
ClWRKY18	Cla019646	GAACAACAATTCCAACCACAAC	ATCAACGACTCCTCTCCCACTA
ClWRKY19	Cla019756	CTTGTCATCACCTACACCTCGG	TTTGGTCTGCATCCATCTCTTC
ClWKRY20	Cla009557	TCCGAAACACCTTGCCTTAT	GCAAGGAAATCGGAAAGTCT
ClWRKY22	Cla021067	CTGCTCACACCTCACACCTCCT	ACCATGAATTGCTGCCGTCACT
ClWRKY23	Cla021170	AAACCCATCTTCACCCTTCTTCTTCC	CTTCTACTTCTTGTCCTTCTTCCAGCAA
ClWKRY25	Cla021207	ACCCGTCAGAAACCCATAAC	TTCTTCATCTTCGGCCATTA
ClWRKY26	Cla021806	TTACCAGAATCCACCAACAACAGTCT	CCGCCACCGACGAGTTGATT
ClWRKY27	Cla004233	TGATGATGGCTTCTGCTGGAGGA	ATCGTCATCGGACCGTTGAACTTG
ClWRKY28	Cla013052	TGTCTGCTATTGCTTCTGACCC	GCTGCCTTTCCCATCCTTACTT
ClWRKY29	Cla002084	GCAAAGGCTAACAAGAGATGAAGGG	TGTCTGTTGGCTTATCAATGGAGTGT
ClWRKY30	Cla021021	GAACACAGCCATGCCAGCCATT	TCACGGTAGCACACGACGGTT
ClWRKY31	Cla020642	CCGCAGCATCAAGATCCGAGTT	GGAGTTGTTGTGAGGCAGAGGAG
ClWRKY32	Cla010216	TGCCAAGAGACGGAACACTGAG	ACTTACGCCACCTGTAGCCATC
ClWRKY33	Cla009969	CAGTCGCAGCCTCAGAGCAT	CTGGACGAGACGCTGAAGGT
ClWRKY34	Cla009235	CTCCTAACTCCTCCTCCGTCTCTTG	AACGCAAATCTCGGTTCTCTTCCC
ClWRKY35	Cla018733	GATTCAGATCCTCCCACGCC	GTTTCAGGTCCATCGCCATT
ClWRKY36	Cla018870	GGATTCCACTACCACCTCTTCTT	CTATCATCGCACTTCCTCTTCAAC
ClWRKY37	Cla019127	CACCGCCTCTACCAGACACGAT	ACTCCCGCCACCAACGATGAT
ClWRKY38	Cla002243	ACCACCACCACCACAATTC	AGCGGCGTTCGTGTTATC
ClWRKY39	Cla006015	TCTTCATTGAGTATGGATGGCAG	GCTTCCTTCATCTCCTCTTGC
ClWKRY40	Cla007306	GGCTCGATCTTGTGATGAGA	ATCTCAGCCACTCCTCCAAC
ClWRKY41	Cla007307	GTTGCCTCCGCTTCCGATTCTT	ACCACTCGTCGTCGTTGTCTCT
ClWRKY42	Cla014665	GTAATAAAGGGAAAATGGTGATGGGT	TAGGATGATTGCTATGTTTGACTGCC
ClWRKY44	Cla010867	CGACGTTCCGACAGACGACATG	CGCCATCACAGCCTCCTTCTTC
ClWRKY45	Cla010918	AGCGATTGAGAGCAGAGTTGAGTTC	TGAGGCTGATTCATTGGTCCATTCC
ClWRKY47	Cla021984	CTGGATGTTTGATGGGTGGCTGAAC	CACTGTCTCTGCTGCTAGGCTGTC
ClWRKY49	Cla022362	GAATCGGATAAGTTCGGAGAATCAGAA	ATCATTATCGTCGCTACAGCAACC
ClWRKY50	Cla015154	GCCCATCTCAGTCACTCTCTACGAT	AAGAAGCAATGCCACACGGTTGAT
ClWRKY51	Cla014818	ACTATAAGTGCAGCAGCATGAGAG	CAGGTTGAGAAGGTATTCTAGGATGG
ClWRKY52	Cla015003	TCCTCCTCTCATGGCATTCTCT	CATTACCTTTCTCTTCTTGGACACC
ClWKRY53	Cla005515	CTACACTCCGAGGCCATTCT	GGTCGGTTTGGCAGTTATTT
ClWRKY54	Cla004492	CGAGGAGAGCGACACCATAAGC	TGTGAATGCAATGCCTGCCTGT
ClWRKY55	Cla004431	GCATCCTTACTTAGCACAAGCACAC	AGTTCAAGCCAAGATCAGATGTAGGT
ClWRKY56	Cla017355	GCATAGTCATAGCCATAGCCATAG	AGGTGCTTCTTCTGGTGTGG
ClWRKY57	Cla017345	TGTTGGGTTTATGGAGTTGCTTGGT	CGGAGGAGACAGAGGAGGAACAAT
ClWRKY58	Cla017213	TGGCTGCTTTCTCCTCTTGGTT	TTCCTCTCCTTCGGAGCTTCAC
ClWRKY59	Cla017851	GGAAGCGAGTATCCACGGAGTT	GCTGAGGCTTTGGGTGGTTGT
ClWRKY60	Cla018026	ACCGACCTACACCGACCAACAT	GGAATGATGATGCTTCTGCTCCAATT
ClWRKY61	Cla018059	TCGTGCTCGGCTCCTCCAAT	TCATCCCTGCTTTCGGCGATTG
ClWRKY62	Cla003370	GTTGATGTGCTTGACGATGGCTATC	CGATGGGATGGGAATGAACTCCTTC
ClWRKY63	Cla016540	CAGCCACCACACGGTCAACAAT	AACGGCAGGTCTCTGGTCATTAGT
Actin	Cla007792	GTCGTACAACAGGTATTGTG	AAGGTCCAGACGGAGGATAG
