# Supplementary material for: Identification and expression analyses of WRKY genes reveal their involvement in growth and abiotic stress response in watermelon (Citrullus lanatus)
Source: PLoS One. 2018 Jan 16;13(1):e0191308. doi: 10.1371/journal.pone.0191308 (PMC5770075; doi:10.1371/journal.pone.0191308)
Supplement: S4 Table — (XLSX) [file pone.0191308.s004.xlsx]

## Sheet: Sheet1
Table S4. The synteny regions between watermelon WRKY genes
ID	region 1 (watermelon gene 1)			region2 (watermelon gene 2)			gene in the synteny region
	chr	start	stop	chr	start	stop
1	Chr1	17450	1490918	Chr5	555400	1534468	Cla004938	Cla021207	ClWRKY1	ClWRKY25
2	Chr1	8365981	9403602	Chr2	716348	1817746	Cla008480	Cla007761	ClWRKY3	ClWRKY12
3	Chr1	9271148	10800759	Chr6	24635962	25845912	Cla008346	Cla019127	ClWRKY4	ClWRKY37
4	Chr1	9399532	10267470	Chr6	3913800	4928299	Cla008346	Cla009235	ClWRKY4	ClWRKY34
5	Chr1	9965518	10788214	Chr10	27646500	28364023	Cla008346	Cla018026	ClWRKY4	ClWRKY60
6	Chr1	9976531	10831984	Chr1	26513973	27138186	Cla008346	Cla013967	ClWRKY4	ClWRKY6
7	Chr1	10020722	10788214	Chr2	29202031	30036369	Cla008346	Cla013402	ClWRKY4	ClWRKY16
8	Chr1	10157469	10831984	Chr3	7879730	8783751	Cla008346	Cla019646	ClWRKY4	ClWRKY18
9	Chr1	10188973	11820962	Chr3	9691619	12719784	Cla008346	Cla019756	ClWRKY4	ClWRKY19
10	Chr1	26519862	27138186	Chr10	27562745	28213923	Cla013967	Cla018026	ClWRKY6	ClWRKY60
11	Chr1	26564712	27061240	Chr10	16602736	17470904	Cla013967	Cla017355	ClWRKY6	ClWRKY56
12	Chr1	26564712	27138186	Chr6	24929664	25764808	Cla013967	Cla019127	ClWRKY6	ClWRKY37
13	Chr1	26784821	27107421	Chr5	27866648	28181196	Cla013967	Cla020642	ClWRKY6	ClWRKY31
14	Chr1	30085299	30740093	Chr1	31612433	32576313	Cla014433	Cla009748	ClWRKY7	ClWRKY8
15	Chr1	30571705	31190559	Chr2	29168969	29844014	Cla014433	Cla013402	ClWRKY7	ClWRKY16
16	Chr1	30737723	31928146	Chr2	46121	1060644	Cla014433	Cla007656	ClWRKY7	ClWRKY10
17	Chr1	31800860	32576313	Chr5	7870298	8988506	Cla009748	Cla004233	ClWRKY8	ClWRKY27
18	Chr1	32009118	32576313	Chr10	27763490	28284680	Cla009748	Cla018059	ClWRKY8	ClWRKY61
19	Chr1	32028865	33003025	Chr5	30852559	31659883	Cla009748	Cla010216	ClWRKY8	ClWRKY32
20	Chr1	32028865	32607521	Chr6	24929664	25328344	Cla009748	Cla019127	ClWRKY8	ClWRKY37
21	Chr1	32028865	32622765	Chr6	4326826	5088292	Cla009748	Cla009235	ClWRKY8	ClWRKY34
22	Chr1	32082528	33477082	Chr2	28366095	29716746	Cla009748	Cla013485	ClWRKY8	ClWRKY15
23	Chr1	32361545	33121543	Chr6	3841917	4928299	Cla009748	Cla009235	ClWRKY8	ClWRKY34
24	Chr2	34740	752330	Chr6	25164729	26269460	Cla007656	Cla019127	ClWRKY10	ClWRKY37
25	Chr2	34740	929195	Chr7	1037906	1662203	Cla007656	Cla002243	ClWRKY10	ClWRKY38
26	Chr2	1812253	2551586	Chr5	1134605	1626236	Cla015673	Cla021207	ClWRKY13	ClWRKY25
27	Chr2	8586104	9831571	Chr6	22626835	23588025	Cla006772	Cla018870	ClWRKY14	ClWRKY36
28	Chr2	8586104	9453507	Chr6	25046890	25500665	Cla006772	Cla019127	ClWRKY14	ClWRKY37
29	Chr2	9026189	11500313	Chr3	9691619	11604491	Cla006772	Cla019756	ClWRKY14	ClWRKY19
30	Chr2	28409025	29301836	Chr9	34171828	34954767	Cla013485	Cla005515	ClWRKY15	ClWRKY53
31	Chr2	28638103	29527501	Chr9	3615102	4160913	Cla013485	Cla015154	ClWRKY15	ClWRKY50
32	Chr2	28734238	29891544	Chr5	31089792	31763080	Cla013485	Cla010216	ClWRKY15	ClWRKY32
33	Chr2	27924599	29829460	Chr5	31104759	32563632	Cla013402	Cla010216	ClWRKY16	ClWRKY32
34	Chr2	28734238	29745187	Chr7	1037906	1585604	Cla013402	Cla002243	ClWRKY16	ClWRKY38
35	Chr2	28889700	29716746	Chr5	32335519	33156285	Cla013402	Cla009969	ClWRKY16	ClWRKY33
36	Chr2	29410577	29928338	Chr5	856771	1579493	Cla013402	Cla021207	ClWRKY16	ClWRKY25
37	Chr3	7679963	8477339	Chr9	34171828	34734809	Cla019646	Cla005515	ClWRKY18	ClWRKY53
38	Chr3	7803729	8847199	Chr7	1040436	1490943	Cla019646	Cla002243	ClWRKY18	ClWRKY38
39	Chr3	7879730	8958648	Chr5	1131494	2103265	Cla019646	Cla021207	ClWRKY18	ClWRKY25
40	Chr3	7879730	8098932	Chr6	21378675	21801058	Cla019646	Cla018733	ClWRKY18	ClWRKY35
41	Chr3	7879730	8621547	Chr9	8017709	8913013	Cla019646	Cla015003	ClWRKY18	ClWRKY52
42	Chr4	18901890	19679194	Chr5	925058	1579493	Cla018197	Cla021170	ClWRKY21	ClWRKY23
43	Chr5	675483	1729370	Chr5	7986501	9658132	Cla021170	Cla004233	ClWRKY23	ClWRKY27
44	Chr5	903981	1579493	Chr9	7919940	8575270	Cla021170	Cla015003	ClWRKY23	ClWRKY52
45	Chr5	2659927	6513201	Chr6	4692375	10539146	Cla021806	Cla009235	ClWRKY26	ClWRKY34
46	Chr5	7612556	9027731	Chr6	3986171	4889376	Cla004233	Cla009235	ClWRKY27	ClWRKY34
47	Chr5	8787262	9299888	Chr7	30896532	31311994	Cla004233	Cla010918	ClWRKY27	ClWRKY45
48	Chr5	8888333	9658132	Chr5	23428313	24573077	Cla004233	Cla021021	ClWRKY27	ClWRKY30
49	Chr5	23597085	24517231	Chr6	4362515	5187742	Cla021021	Cla009235	ClWRKY30	ClWRKY34
50	Chr5	23750174	25570660	Chr8	22077811	23197588	Cla021021	Cla022362	ClWRKY30	ClWRKY49
51	Chr5	30610049	31277300	Chr9	33848836	34509090	Cla010216	Cla005515	ClWRKY32	ClWRKY53
52	Chr5	31089792	31659883	Chr6	24929664	25328344	Cla010216	Cla019127	ClWRKY32	ClWRKY37
53	Chr6	4223561	4928299	Chr7	30182465	30775727	Cla009235	Cla010867	ClWRKY34	ClWRKY44
54	Chr6	4263837	5362192	Chr9	3531474	4338110	Cla009235	Cla015154	ClWRKY34	ClWRKY50
55	Chr6	22626835	23868175	Chr7	30182465	31311994	Cla018870	Cla010918	ClWRKY36	ClWRKY45
56	Chr6	24929664	25764808	Chr7	638368	1277518	Cla019127	Cla002243	ClWRKY37	ClWRKY38
57	Chr6	24929664	25328344	Chr8	22790951	23704465	Cla019127	Cla022362	ClWRKY37	ClWRKY49
58	Chr6	24929664	25328344	Chr9	34171828	34437323	Cla019127	Cla005515	ClWRKY37	ClWRKY53
59	Chr7	2332176	2895327	Chr9	5467241	6329225	Cla006015	Cla014818	ClWRKY39	ClWRKY51
60	Chr7	6026433	9022135	Chr7	16505907	19572986	Cla007306	Cla014665	ClWRKY40	ClWRKY42
61	Chr10	4866664	6107821	Chr2	1703757	2513937	Cla004431	Cla015673	ClWRKY55	ClWRKY13
62	Chr10	15310306	17004493	Chr5	5694836	6404527	Cla017345	Cla021806	ClWRKY57	ClWRKY26
63	Chr10	15669782	17624560	Chr6	4263837	5766215	Cla017345	Cla009235	ClWRKY57	ClWRKY34
64	Chr10	16117940	17818210	Chr9	3458169	4439374	Cla017345	Cla015154	ClWRKY57	ClWRKY50
65	Chr10	16602736	17624560	Chr6	24765785	25445516	Cla017345	Cla019127	ClWRKY57	ClWRKY37
66	Chr10	18142604	19029022	Chr3	7879730	8196420	Cla017213	Cla019646	ClWRKY58	ClWRKY18
67	Chr10	18142604	19172504	Chr6	21062408	21801058	Cla017213	Cla018733	ClWRKY58	ClWRKY35
68	Chr10	18362521	19021944	Chr2	2014577	2918758	Cla017213	Cla015673	ClWRKY58	ClWRKY13
69	Chr10	18502016	19243280	Chr3	7879730	8946620	Cla017213	Cla019646	ClWRKY58	ClWRKY18
70	Chr10	18516030	19874259	Chr5	31089792	31763080	Cla017213	Cla010216	ClWRKY58	ClWRKY32
71	Chr10	18516030	19029022	Chr9	34176205	34437323	Cla017213	Cla005515	ClWRKY58	ClWRKY53
72	Chr10	26225140	26808777	Chr2	29168969	30036369	Cla017851	Cla013402	ClWRKY59	ClWRKY16
73	Chr10	26225140	26773934	Chr6	3703046	4889376	Cla017851	Cla009235	ClWRKY59	ClWRKY34
74	Chr10	26323023	26894705	Chr9	34350922	34676657	Cla017851	Cla005515	ClWRKY59	ClWRKY53
75	Chr10	26350938	26791017	Chr10	28050878	28240445	Cla017851	Cla018026	ClWRKY59	ClWRKY60
76	Chr10	26350938	27371721	Chr8	22568308	23649453	Cla017851	Cla022362	ClWRKY59	ClWRKY49
77	Chr10	26677329	27070291	Chr4	19554220	20065747	Cla017851	Cla018197	ClWRKY59	ClWRKY21
78	Chr10	27784516	28262733	Chr9	34041978	34569204	Cla018026	Cla005515	ClWRKY60	ClWRKY53
79	Chr10	27962014	28364023	Chr2	29507987	29891544	Cla018026	Cla013402	ClWRKY60	ClWRKY16
80	Chr10	27986207	28262733	Chr5	10094639	10717334	Cla018026	Cla013052	ClWRKY60	ClWRKY28
81	Chr10	27986207	28364023	Chr5	23428313	24348190	Cla018026	Cla021021	ClWRKY60	ClWRKY30
82	Chr10	27986207	28248300	Chr6	3870196	4928299	Cla018026	Cla009235	ClWRKY60	ClWRKY34
83	Chr10	27986207	28332376	Chr6	24944146	25500665	Cla018026	Cla019127	ClWRKY60	ClWRKY37
84	Chr10	28021355	28364023	Chr7	945648	1585604	Cla018026	Cla002243	ClWRKY60	ClWRKY38
85	Chr10	27430544	28284680	Chr7	4133759	6711611	Cla018059	Cla007306	ClWRKY61	ClWRKY40
86	Chr10	27568517	28284680	Chr5	31164260	31842995	Cla018059	Cla010216	ClWRKY61	ClWRKY32
87	Chr10	27689985	28262733	Chr5	8403529	8860829	Cla018059	Cla004233	ClWRKY61	ClWRKY27
88	Chr10	27800210	28364023	Chr6	4193162	4928299	Cla018059	Cla009235	ClWRKY61	ClWRKY34
89	Chr10	27962014	28364023	Chr7	945648	1585604	Cla018059	Cla002243	ClWRKY61	ClWRKY38
90	Chr10	27986207	28332376	Chr4	19619904	20440642	Cla018059	Cla018197	ClWRKY61	ClWRKY21
91	Chr10	28208518	28364023	Chr9	34176205	34569204	Cla018059	Cla005515	ClWRKY61	ClWRKY53
92	Chr11	7251777	9203244	Chr7	16465934	18942416	Cla003370	Cla014665	ClWRKY62	ClWRKY42
93	Chr11	21316161	22981224	Chr2	1666748	3044596	Cla016540	Cla015673	ClWRKY63	ClWRKY13
94	Chr11	21381054	22830356	Chr5	33239540	32683598	Cla016540	Cla009969	ClWRKY63	ClWRKY33
