# Supplementary material for: Identification and expression analyses of WRKY genes reveal their involvement in growth and abiotic stress response in watermelon (Citrullus lanatus)
Source: PLoS One. 2018 Jan 16;13(1):e0191308. doi: 10.1371/journal.pone.0191308 (PMC5770075; doi:10.1371/journal.pone.0191308)
Supplement: S5 Table — (XLSX) [file pone.0191308.s005.xlsx]

## Sheet: Sheet1
Table S5. The synteny regions between watermelon and Arobidopsis WRKY genes
ID	region 1 (watermelon gene 1)			region2 (Arobidopsis gene 2)			gene in the synteny region
	chr	start	stop	chr	start	stop
1	Chr1	479532	777146	At5	21281773	21463159	Cla004938	AT5G52830	ClWRKY1	AtWRKY27
2	Chr1	8559513	8959962	At4	18296797	18380417	Cla008480	AT4G39410	ClWRKY3	AtWRKY13
3	Chr1	9777477	10788214	At5	4747860	4984144	Cla008346	AT5G15130	ClWRKY4	AtWRKY72
4	Chr1	9777477	10315060	At5	4047515	4224982	Cla008346	AT5G13080	ClWRKY4	AtWRKY75
5	Chr1	9786532	10525057	At1	4669784	4855200	Cla008346	AT1G13960	ClWRKY4	AtWRKY4
6	Chr1	10177754	10493745	At1	6500848	6567525	Cla008346	AT1G18860	ClWRKY4	AtWRKY61
7	Chr1	26745883	28899519	At2	9383602	9991332	Cla013967	AT2G23320	ClWRKY6	AtWRKY15
8	Chr1	30361712	31136300	At1	22723501	23206665	Cla014433	AT1G62300	ClWRKY7	AtWRKY6
9	Chr1	30542812	30939865	At4	11555186	11803445	Cla014433	AT4G22070	ClWRKY7	AtWRKY31
10	Chr1	30608204	31396763	At4	1889473	2682309	Cla014433	AT4G04450	ClWRKY7	AtWRKY42
11	Chr1	31970678	32607521	At4	349116	553016	Cla009748	AT4G01250	ClWRKY8	AtWRKY22
12	Chr1	32018294	33535431	At1	10509211	10860261	Cla009748	AT1G29860	ClWRKY8	AtWRKY71
13	Chr1	32176331	32607521	At2	14472633	14739904	Cla009748	AT2G34830	ClWRKY8	AtWRKY35
14	Chr1	32318667	32576313	At1	10236367	10425801	Cla009748	AT1G29280	ClWRKY8	AtWRKY65
15	Chr1	32419310	33375473	At5	18689542	18886939	Cla009748	AT5G46350	ClWRKY8	AtWRKY8
16	Chr1	32455714	33496963	At4	10022205	10290850	Cla009748	AT4G18170	ClWRKY8	AtWRKY28
17	Chr1	31392624	33881867	At2	14219623	14821965	Cla009853	AT2G34830	ClWRKY9	AtWRKY35
18	Chr2	571745	2128611	At3	22857897	23156585	Cla007761	AT3G62340	ClWRKY12	AtWRKY68
19	Chr2	750357	1255084	At4	18291218	18397578	Cla007761	AT4G39410	ClWRKY12	AtWRKY13
20	Chr2	959494	1467115	At5	25836727	25964838	Cla007761	AT5G64810	ClWRKY12	AtWRKY51
21	Chr2	2317174	2643272	At2	1574592	1937464	Cla015673	AT2G04880	ClWRKY13	AtWRKY1
22	Chr2	8454940	9294311	At2	9874907	10026233	Cla006772	AT2G23320	ClWRKY14	AtWRKY15
23	Chr2	28845926	29891544	At2	12821710	13094677	Cla013485	AT2G30250	ClWRKY15	AtWRKY25
24	Chr2	29168969	29844014	At5	4747860	4976227	Cla013402	AT5G15130	ClWRKY16	AtWRKY72
25	Chr2	29202031	29915565	At5	2084094	2266967	Cla013402	AT5G07100	ClWRKY16	AtWRKY26
26	Chr2	29297528	29829460	At4	461592	659178	Cla013402	AT4G01250	ClWRKY16	AtWRKY22
27	Chr2	29491641	30270574	At2	12634514	13011063	Cla013402	AT2G30250	ClWRKY16	AtWRKY25
28	Chr2	29507987	29813646	At4	13394522	13496487	Cla013402	AT4G26640	ClWRKY16	AtWRKY20
29	Chr3	153237	272797	At2	12899907	12942409	Cla008104	AT2G30250	ClWRKY17	AtWRKY25
30	Chr3	7679963	8019422	At1	10284121	10455785	Cla019646	AT1G29860	ClWRKY18	AtWRKY71
31	Chr3	7847091	8477339	At3	21666082	21741907	Cla019646	AT3G58710	ClWRKY18	AtWRKY69
32	Chr3	7879730	8653148	At5	1955959	2288686	Cla019646	AT5G07100	ClWRKY18	AtWRKY26
33	Chr3	7879730	8621547	At5	19980195	20221299	Cla019646	AT5G49520	ClWRKY18	AtWRKY48
34	Chr3	7879730	8711937	At5	4047515	4274660	Cla019646	AT5G13080	ClWRKY18	AtWRKY75
35	Chr3	7958696	8503893	At1	10109500	10266818	Cla019646	AT1G29280	ClWRKY18	AtWRKY65
36	Chr4	18822613	19684958	At5	4719077	4952803	Cla018197	AT5G15130	ClWRKY21	AtWRKY72
37	Chr4	19091989	20051324	At4	414361	588029	Cla018197	AT4G01250	ClWRKY21	AtWRKY22
38	Chr5	117031	608920	At2	18447273	18519525	Cla021067	AT2G44745	ClWRKY22	AtWRKY12
39	Chr5	421548	1371447	At5	1999181	2288686	Cla021170	AT5G07100	ClWRKY23	AtWRKY26
40	Chr5	548675	2348789	At2	18591665	19200221	Cla021170	AT2G46400	ClWRKY23	AtWRKY46
41	Chr5	806786	1220421	At2	18912260	19044826	Cla021170	AT2G46130	ClWRKY23	AtWRKY43
42	Chr5	837079	1319655	At4	414361	581518	Cla021170	AT4G01250	ClWRKY23	AtWRKY22
43	Chr5	925058	1380761	At4	12240803	12393982	Cla021170	AT4G23810	ClWRKY23	AtWRKY53
44	Chr5	1101058	1579493	At5	16478486	16677496	Cla021170	AT5G41570	ClWRKY23	AtWRKY24
45	Chr5	542153	1325170	At4	352016	566310	Cla021207	AT4G01250	ClWRKY25	AtWRKY22
46	Chr5	1101058	1579493	At1	23587005	23835536	Cla021207	AT1G64000	ClWRKY25	AtWRKY56
47	Chr5	5263840	6471183	At2	19376202	19650148	Cla021806	AT2G47260	ClWRKY26	AtWRKY23
48	Chr5	5540921	6471183	At5	19765195	20139384	Cla021806	AT5G49520	ClWRKY26	AtWRKY48
49	Chr5	8242911	9658132	At5	8038052	8343102	Cla004233	AT5G24110	ClWRKY27	AtWRKY30
50	Chr5	8583775	9051896	At2	18894074	19061436	Cla004233	AT2G46400	ClWRKY27	AtWRKY46
51	Chr5	8724356	9580005	At5	21350375	21638398	Cla004233	AT5G52830	ClWRKY27	AtWRKY27
52	Chr5	17096975	18262986	At3	273299	329031	Cla002084	AT3G01970	ClWRKY29	AtWRKY45
53	Chr5	23597085	24992797	At4	14908000	15176109	Cla021021	AT4G30935	ClWRKY30	AtWRKY32
54	Chr5	23686732	24331742	At4	15473971	15385029	Cla021021	AT4G31800	ClWRKY30	AtWRKY18
55	Chr5	24196287	24779037	At1	30260903	30396921	Cla021021	AT1G80840	ClWRKY30	AtWRKY40
56	Chr5	30681555	31661294	At1	4620228	4955702	Cla010216	AT1G13960	ClWRKY32	AtWRKY4
57	Chr5	30852559	31671263	At2	704918	1183703	Cla010216	AT2G03340	ClWRKY32	AtWRKY3
58	Chr5	31164260	31969809	At3	25507	216671	Cla010216	AT3G01080	ClWRKY32	AtWRKY58
59	Chr5	32895027	33156285	At4	290048	524216	Cla009969	AT4G01250	ClWRKY33	AtWRKY22
60	Chr5	33099334	33167175	At2	10427856	10474503	Cla009969	AT2G24570	ClWRKY33	AtWRKY17
61	Chr6	4223561	5362192	At5	2084094	2347497	Cla009235	AT5G07100	ClWRKY34	AtWRKY26
62	Chr6	4362515	5669880	At5	19832872	20213734	Cla009235	AT5G49520	ClWRKY34	AtWRKY48
63	Chr6	4530977	5362192	At3	23016223	23248063	Cla009235	AT3G62340	ClWRKY34	AtWRKY68
64	Chr6	20924550	21513842	At1	30276481	30385499	Cla018733	AT1G80840	ClWRKY35	AtWRKY40
65	Chr6	21087692	23138534	At4	14593039	15126531	Cla018733	AT4G30935	ClWRKY35	AtWRKY32
66	Chr6	23136510	25578578	At1	6159126	6568597	Cla019127	AT1G18860	ClWRKY37	AtWRKY61
67	Chr6	24420773	25504516	At1	25918314	26364759	Cla019127	AT1G69810	ClWRKY37	AtWRKY36
68	Chr6	24457744	26365296	At5	4684620	5137626	Cla019127	AT5G15130	ClWRKY37	AtWRKY72
69	Chr7	638368	1651263	At1	4731056	5003370	Cla002243	AT1G13960	ClWRKY38	AtWRKY4
70	Chr7	1026107	1184061	At3	21683568	21717948	Cla002243	AT3G58710	ClWRKY38	AtWRKY69
71	Chr7	1032850	1565034	At1	22962340	23206665	Cla002243	AT1G62300	ClWRKY38	AtWRKY6
72	Chr7	2233541	2583727	At2	12998159	13101413	Cla006015	AT2G30590	ClWRKY39	AtWRKY21
73	Chr7	4042242	6882134	At2	16655628	17060652	Cla007306	AT2G40740	ClWRKY40	AtWRKY55
74	Chr7	4058545	6711611	At3	20671115	20910481	Cla007306	AT3G56400	ClWRKY40	AtWRKY70
75	Chr7	18216908	20140323	At4	12249049	12339747	Cla014665	AT4G23550	ClWRKY42	AtWRKY29
76	Chr7	18216908	19374099	At1	23727891	23814839	Cla014665	AT1G64000	ClWRKY42	AtWRKY56
77	Chr7	30588853	31119871	At5	4149740	4274660	Cla010867	AT5G13080	ClWRKY44	AtWRKY75
78	Chr7	31028110	31227989	At2	19011503	19081751	Cla010918	AT2G46400	ClWRKY45	AtWRKY46
79	Chr7	31053022	31261847	At4	6738120	6806875	Cla010918	AT4G11070	ClWRKY45	AtWRKY41
80	Chr7	31053022	31273802	At4	12358675	12408335	Cla010918	AT4G23810	ClWRKY45	AtWRKY53
81	Chr8	22628209	22953972	At1	30308696	30385499	Cla022362	AT1G80840	ClWRKY49	AtWRKY40
82	Chr9	3531474	5470257	At2	19289138	19689173	Cla015154	AT2G47260	ClWRKY50	AtWRKY23
83	Chr9	3648153	4338110	At5	19940678	20221299	Cla015154	AT5G49520	ClWRKY50	AtWRKY48
84	Chr9	3648153	6143646	At3	23029100	23415659	Cla015154	AT3G62340	ClWRKY50	AtWRKY68
85	Chr9	5884586	6329225	At2	12936979	13035593	Cla014818	AT2G30590	ClWRKY51	AtWRKY21
86	Chr9	33489366	34744600	At1	26040689	26397565	Cla005515	AT1G69810	ClWRKY53	AtWRKY36
87	Chr9	34171828	34569204	At5	1999181	2288686	Cla005515	AT5G07100	ClWRKY53	AtWRKY26
88	Chr10	4332419	5211729	At5	22583985	22792161	Cla004431	AT5G56270	ClWRKY55	AtWRKY2
89	Chr10	16005335	17409017	At1	6316695	6592816	Cla017355	AT1G18860	ClWRKY56	AtWRKY61
90	Chr10	15774748	17735567	At2	19251066	19573027	Cla017345	AT2G47260	ClWRKY57	AtWRKY23
91	Chr10	16281467	17409017	At5	19943282	20221299	Cla017345	AT5G49520	ClWRKY57	AtWRKY48
92	Chr10	16442863	17624560	At3	22905868	23174762	Cla017345	AT3G62340	ClWRKY57	AtWRKY68
93	Chr10	18547805	19029022	At1	30311666	30404690	Cla017213	AT1G80840	ClWRKY58	AtWRKY40
94	Chr10	24327514	27519418	At2	15053623	15916733	Cla017851	AT2G37260	ClWRKY59	AtWRKY44
95	Chr10	26225140	26733477	At4	522604	717579	Cla017851	AT4G01250	ClWRKY59	AtWRKY22
96	Chr10	26677329	27218243	At4	9831359	10091963	Cla017851	AT4G18170	ClWRKY59	AtWRKY28
97	Chr10	27689985	28332376	At5	2084094	2288686	Cla018026	AT5G07100	ClWRKY60	AtWRKY26
98	Chr10	28050878	28364023	At1	25788608	26072245	Cla018026	AT1G69310	ClWRKY60	AtWRKY57
99	Chr10	27325879	28364023	At5	5917	408220	Cla018059	AT5G01900	ClWRKY61	AtWRKY62
100	Chr10	27714363	28284680	At3	20753691	20910481	Cla018059	AT3G56400	ClWRKY61	AtWRKY70
101	Chr11	21473162	22336203	At3	326397	532582	Cla016540	AT3G01970	ClWRKY63	AtWRKY45
102	Chr11	22243923	22342770	At3	1653	30718	Cla016540	AT3G01080	ClWRKY63	AtWRKY58
103	Chr11	22331642	23280940	At4	18121526	18334789	Cla016540	AT4G39410	ClWRKY63	AtWRKY13
