# Supplementary material for: Identification and expression analyses of WRKY genes reveal their involvement in growth and abiotic stress response in watermelon (Citrullus lanatus)
Source: PLoS One. 2018 Jan 16;13(1):e0191308. doi: 10.1371/journal.pone.0191308 (PMC5770075; doi:10.1371/journal.pone.0191308)
Supplement: S7 Table — (XLSX) [file pone.0191308.s007.xlsx]

## Sheet: Sheet1
Table S7. The relative expression of watermelon WRKY genes via qRT-PCR in response to various abiotic stresses and hormone treatments.
Gene name	drought stress								4 ℃												NaCl												ABA												MeJA
	24 h		48 h		96 h		192 h		1 h		3 h		6 h		12 h		24 h		48 h		6 h		24 h		48 h		72 h		96 h		120 h		0.5 h		1 h		6 h		12 h		24 h		48 h		0.5 h		1 h		6 h
	Fold Change (Log2)	E-value	Fold Change (Log2)	E-value	Fold Change (Log2)	E-value	Fold Change (Log2)	E-value	Fold Change (Log2)	E-value	Fold Change (Log2)	E-value	Fold Change (Log2)	E-value	Fold Change (Log2)	E-value	Fold Change (Log2)	E-value	Fold Change (Log2)	E-value	Fold Change (Log2)	E-value	Fold Change (Log2)	E-value	Fold Change (Log2)	E-value	Fold Change (Log2)	E-value	Fold Change (Log2)	E-value	Fold Change (Log2)	E-value	Fold Change (Log2)	E-value	Fold Change (Log2)	E-value	Fold Change (Log2)	E-value	Fold Change (Log2)	E-value	Fold Change (Log2)	E-value	Fold Change (Log2)	E-value	Fold Change (Log2)	E-value	Fold Change (Log2)	E-value	Fold Change (Log2)
ClWRKY6	0.51	0.0458258	0.18	0.0264575	-0.03	0.0737111	-1.25	0.178979	0.045	0.06	1.56	0.04	2.27	0.035	1.99	0.03	2.77	0.105	2.45	0.025	0.325	0.01	0.365	0.03	0.225	0.1	0.75	0.015	0.53	0.355	0.735	0.185	-0.3	0.095	-1.23	0.01	0.365	0.085	-0.045	0.08	0.45	0.19	-0.685	0.08	0.575	0.105	-1.18	0.24	1.05
ClWRKY7	0.59	0.06245	2.535	0.1	1.855	0.005	2.27	0.165	0.175	0.23	2.86	0.75	4.555	0.08	1.135	0.02	4.655	0.01	5.285	0.065	2.71	0.005	3.47	0.085	2.335	0.015	-0.12	0.015	2.425	0.11	3.465	0.05	0.19	0.135	-0.255	0.115	-0.395	0.19	0.555	0.065	-0.305	0.06	0.12	0.08	3.39	0.02	0.085	0.05	-0.1
ClWRKY8	1.09	0.194679	1.32	0.399625	0.49	0.775435	-0.365	0.455009	-0.285	0.1	0.515	0.96	-1.15	0.37	-0.055	0.185	2.575	0.125	-0.515	0.28	2.32	0.25	-0.09	0.295	2.535	0.275	-0.68	0.19	0.515	0.085	1.535	0.58	0.675	0.045	-0.56	0.185	0.04	0.075	0.79	0.145	0.295	0.235	0.19	0.35	2.09	0.465	1.02	0.105	1.19
ClWRKY10	-0.36	0.37	-0.19	0.09	3.045	0.2	4.31	0.13	-2.55	0.09	3.13	0.13	5.255	0.075	-1.86	0.03	2.48	0.05	3.09	0.025	2.185	0.135	1.755	0.195	2.275	0.235	1.205	0.06	3.63	0.085	0.57	0.15	-0.45	0.295	-1.85	0.015	-0.715	0.385	0.15	0.125	0.485	0.055	0.365	0.74	0.625	0.58	-0.36	0.14	1.39
ClWRKY12	1.41	0.06	0.73	0.04	0.7	0.19	-0.46	0.075	1.84	0.105	1.88	0.495	1.59	0.36	1.735	0.055	0.085	0.07	-0.465	0.655	0.38	0.045	-0.285	0.225	0.775	0.2	0.025	0.115	0.34	0.165	0.27	0.14	0.47	0.045	1.265	0.135	1.07	0.095	0.86	0.03	1.545	0.17	0.355	0.075	0.065	0.435	0.28	0.015	0.41
ClWRKY13	0.15	0.065	1.5	0.145	1.51	0.05	1.205	0.03	-2.405	0.025	-0.71	0.225	-2.145	0.07	-2.06	0.05	-0.25	0.015	-3.97	0.24	1.165	0.07	1.68	0.035	0.205	0.085	0.185	0.21	1.33	0.245	1.005	0.035	0.13	0.11547	-0.075	0.485	0.26	0.02	1.545	0.07	1.045	0.01	0.185	0.035	0.205	0.065	-0.53	0.13	0.465
ClWRKY14	0.16	0.22	0.84	0.085	1.32	0.08	2.455	0.055	2.495	0.07	4.555	0.025	5.21	0.075	2.68	0.02	4.36	0.0173205	4.705	0.005	1.305	0.17	1.86	0.41	1.425	0.1	1.175	0.105	1.95	0.025	0.22	0.09	-0.855	0.33	-1.185	0.255	0.25	0.06	-0.175	0.485	0.215	0.125	-0.255	0.285	0.285	0.09	-1.045	0.17	-0.09
ClWRKY15	2.265	0.125	-0.15	0.495	0.135	0.035	-1.69	0.55	-1.49	0.37	2.17	0.705	1.08	0.455	-0.385	0.195	1.66	0.04	0.855	0.435	-0.224298	0.423444	3.24964	0.438766	2.26334	0.279376	0.201467	0.448537	1.32672	0.50969	2.07409	0.466128	-1.595	0.24	-2.7	0.08	-0.9	1.205	0.61	0.48	0.13	0.695	2.68	1.115	-0.81	1.065	-2.795	0.46	1.84
ClWRKY17	0.86	0.05	2.155	0.07	2.29	0.255	2.58	0.02	0.115	0.165	3.58	0.04	2.5	0.045	-0.455	0.04	3.695	0.135	3.65	0.07	2.09	0.02	2.775	0.02	1.605	0.165	0.99	0.05	2.76	0.015	1.28	0.165	-1.235	0.225	-1.63	0.12	0.615	0.17	0.695	0.16	0.82	0.005	-0.35	0.315	2.93	0.315	-1.025	0.02	0.12
ClWRKY18	0.134163	0.117304	-2.2031	0.542995	-3.54896	0.170631	-7.83169	0.228466	1.76	0.255	1.13	0.77	-1.57	0.085	0.25	0.24	3.55	0.135	2.975	0.62	0.25	0.84	-1.51	0.445	-3.205	1.07	-1.25	0.47	-2.01	0.15	-3.2	0.02	0.215	0.195	-0.135	0.13	-1.245	0.135	-0.4	0.07	-0.755	0.145	-0.245	0.325	-1.41	0.075	-0.67	0.145	-0.695
ClWRKY20	0.13	0.3	0.885	0.03	-0.325	0.34	0.83	0.195	-0.135	0.065	1.03	0.02	-0.685	0.12	-2.09	0.14	1.14	0.06	-1.395	0.035	0.88	0.205	1.785	0.28	0.59	0.18	0.43	0.075	1.72	0.29	0.59	0.2	-0.035	0.525	0.34	0.07	0.305	0.21	1.87	0.08	0.805	0.055	0.87	0.005	1.035	0.055	0.615	0.105	1.46
ClWRKY22	1.105	0.245	0.145	0.1	-0.045	0.01	0.125	0.585	1.455	0.057735	0.835	0.335	-0.055	0.05	-0.35	0.06	0.805	0.115	0.27	0.16	0.11	0.2	0.43	0.56	-0.515	0.265	-0.88	0.125	-0.475	0.055	-0.655	0.15	0.06	0.36	0.73	0.16	0.82	0.03	0.83	0.05	0.315	0.055	0.875	0.075	1.025	0.22	1.605	0.105	0.855
ClWRKY23	-1.07	0.19	-2.96	0.095	-3.45	0.425	-2.455	0.345	4.4	0.015	4.6	0.01	9.41	0.085	3.895	0.075	5.89	0.1	7.265	0.03	1.9	0.1	5.005	0.11	-1.595	0.07	2.1	0.24	1.42	0.15	-0.89	0.315	-1.48	0.08	-3.445	0.095	-0.44	0.17	0.915	0.23	-0.26	0.31	-0.695	0.37	2.44	0.005	-0.025	0.445	-0.245
ClWRKY25	2.895	0.18	-0.425	0.005	-1.79	0.165	-2.355	0.31	1.09	0.4	1.585	0.06	-1.21	0.135	1.095	0.165	2.405	0.36	1.39	0.085	0.52	0.345	0.445	0.095	0.19	0.005	0.21	0.695	1.32	0.23	0.715	0.02	-0.52	0.525	-0.71	0.18	1.17	0.455	0.425	0.575	-0.635	0.295	1.495	0.285	0.55	0.195	-0.66	0.085	-0.205
ClWRKY26	-1.285	0.125	1.21	0.215	1.345	0.105	0.54	0.03	-1.4	0.195	0.9	0.195	1.71	0.175	0.485	0.02	2.35	0.025	1.805	0.12	0.685	0.065	0.965	0.3	-1.66	0.035	0.87	0.385	0.5	0.17	-0.34	0.2	0.31	0.58	-0.06	0.1	0.095	0.285	0.95	0.115	0.695	0.09	-0.34	0.02	1.155	0.095	-0.635	0.02	0.585
ClWRKY27	-0.0104046	0.0241404	-6.49816	0.108988	-3.99464	1.20482	-4.23602	0.407402	-2.63	0.155	1.515	0.39	1.475	0.04	0.91	0.05	3.84	0.11	2.53	0.04	-0.0498838	0.899394	2.15959	0.13133	-1.58372	0.158003	0.34081	0.0299273	0.558374	0.0738382	0.994768	0.137699	-0.64	0.27	-1.045	0.01	-0.995	0.86	0.855	0.365	-1.275	0.61	1.08	0.395	3.935	0.075	0.24	0.34	0.09
ClWRKY29	1.265	0.12	3.575	0.33	3.76	0.02	5.605	0.115	-0.54	0.03	3.08	0.08	-0.25	0.035	-2.14	0.075	0.95	0.005	1.765	0.12	2.85	0.21	0.845	0.131751	2.905	0.922244	0.02	0.613297	1.95	0.360104	2.99	0.175	-0.22	0.04	-0.815	0.03	-0.21	0.115	-0.14	0.2	0.235	0.165	0.105	0.2	0.705	0.045	0.2	0.07	0.05
ClWRKY30	0.51	0.13	0.18	0.055	-0.03	0.13	-1.25	0.11547	-0.355	0.055	-0.11	0.03	-2.2	0.02	-1.02	0.05	0.745	0.025	-1.6	0.14	-0.335	0.165	-0.15	0.09	-0.03	0.13	-0.35	0.025	-0.095	0.285	0.01	0.195	-0.195	0.125	-0.31	0.115	-0.04	0.085	1.01	0.02	0.495	0.16	0.645	0.08	0.605	0.005	-1.11	0.045	0.4
ClWRKY31	-0.38	0.005	-1.165	0.19	-0.37	0.41	0.36	0.405	0.905	0.015	2.055	0.16	1.125	0.11	3.115	0.16	3.015	0.095	2.475	0.065	0.495	0.165	0.06	0.135	-0.295	0.03	1.25	0.04	0.445	0.28	0.135	0.025	0.015	0.05	-0.58	0.015	0.35	0.08	0.015	0.25	-0.57	0.085	-0.38	0.205	-0.515	0.02	-2.495	0.005	-1.19
ClWRKY32	0.235	0.13	1.985	0.22	2.155	0.11	1.845	0.1	-2.45	0.055	-1.24	0.155	-1.61	0.215	-1.245	0.02	-0.085	0.09	-2.73	0.09	0.805	0.295	1.545	0.105	1.14	0.055	-0.16	0.02	1.01	0.025	0.845	0.11	-0.005	0.255	-0.265	0.1	0.36	0.135	1.025	0.125	0.965	0.025	0.08	0.085	-0.56	0.085	-1.16	0.11	0.34
ClWRKY33	-0.465	0.19	1.435	0.2	2.19	0.17	1.27	0.2	0.62	0.075	3.315	0.01	3.21	0.005	0.91	0.08	3.72	0.075	3.52	0.01	-0.055	0.055	0.13	0.055	0.005	0.035	0.365	0.07	1.235	0.085	0.025	0.24	-0.32	0.005	-0.485	0.03	0.375	0.06	0.53	0.085	0.96	0.03	-0.42	0.255	0.84	0.035	-0.365	0.12	0.265
ClWRKY34	0.07	0.065	0.65	0.015	-0.135	0.265	0.165	0.035	3.3	0.005	5.52	0.02	3.675	0.03	3.945	0.03	5.47	0.085	4.31	0.21	1.145	0.07	0.69	0.055	1.395	0.125	-0.115	0.095	0.35	0.535	1.595	0.145	-0.72	0.02	0.185	0.01	0.065	0.07	0.23	0.225	0.255	0.12	0	0.055	1.615	0.04	1.065	0.035	0.225
ClWRKY35	-0.27	0.085	1.77	0.19	3.07	0.125	2.46	0.03	-1.1	0.057735	1.87	0.015	0.285	0.06	0.115	0.16	1.31	0.17	0.52	0.025	0.56	0.01	0.99	0.13	0.175	0.02	0.655	0.025	0.865	0.02	1.025	0.005	0.19	0.265	0.28	0.17	0.12	0.11	0.68	0.025	0.375	0.16	-0.355	0.115	-0.395	0.01	-0.81	0.035	-0.415
ClWRKY36	0.595	0.12	0.82	0.2	-0.04	0.06	-0.25	0.005	2.615	0.085	3.975	0.13	2.035	0.14	1.82	0.075	3.49	0.13	2.795	0.08	1.505	0.05	0.765	0.34	1.63	0.12	-0.205	0.015	1.18	0.095	0.86	0.075	-0.315	0.26	-0.135	0.15	0.44	0.01	0.26	0.17	-0.05	0.235	-0.575	0.095	0.995	0.225	-0.38	0.02	0.295
ClWRKY38	0.0365219	0.00464916	-3.65043	0.535124	0.460378	0.205627	0.0663633	0.328841	1.265	0.025	3.74	0.135	2.165	0.085	-2.275	0.145	1.83	0.155	2.92	0.06	0.654213	0.0727253	1.53824	0.595169	1.23562	0.16912	0.0906229	0.651627	-0.274085	1.70079	-2.30706	1.46015	-2.085	0.065	-2.695	0.225	-0.07	0.215	-0.05	0.22	0.885	0.92	0.525	0.275	1.39994	0.0402613	-0.493955	0.917102	1.17954
ClWRKY39	-1.6	0.705	4.1	1.24	0.93	0.105	1.8	0.215	-0.505	0.14	0.54	0.86	-0.545	0.035	0.595	0.19	1.69	0.18	1.285	0.14	-0.985	0.085	-1.53	0.425	-1.54	0.055	0.95	0.045	1.98	0.27	2.195	0.185	0.34	0.185	-3.325	0.015	-0.56	0.03	0.47	0.195	-0.17	0.245	0.52	0.225	-0.22	0.13	-0.795	0.165	1.52
ClWRKY40	2.43	1.075	2.03	0.435	2.44	0.605	1.65	1.21	1.33	0.08	2.79	0.07	2.4	0.77	1.45	0.14	7.355	0.39	3.98	0.095	1.45	0.665	-0.185	0.53	-0.315	0.25	-0.865	1.555	2	1.635	0.585	0.39	-2.2	0.245	-1.415	0.015	-0.365	0.38	0.18	1.085	1.655	0.225	0.535	0.225	2.075	0.11	0.26	0.735	0.6
ClWRKY41	0.375	0.025	-0.11	0.045	-0.355	0.085	-1.145	0.135	2.015	0.035	3.305	0.055	2.82	0.03	0.56	0.025	3.535	0.01	2.37	0.075	0.495	0.04	0.72	0.03	-0.395	0.255	0.825	0.225	0.885	0.23	-0.29	0.03	0.505	0.04	-1.8	0.165	0.55	0.09	2.125	0.03	1.285	0.015	0.155	0.14	1.11	0.01	-1.595	0.025	0.235
ClWRKY44	-0.22	0.28	2.425	1.705	2.34	0.095	1.855	0.005	-0.32	0.02	1.8	0.135	0.55	0.36	0.07	0.695	2.865	0.05	4.43	0.07	4.675	0.12	0.855	0.02	5.42	0.145	-1.22	0.195	0.565	0.05	6.005	0.175	1.065	0.17	-0.56	0.21	-1.98	0.29	0.4	0.09	0.37	0.46	-0.215	0.19	1.58	0.16	2.205	0.105	0.835
ClWRKY45	-0.995	0.185	1.895	0.425	1.2	0.4	2.14	0.045	-1.945	0.055	2.015	0.011547	2.68	0.005	-0.165	0.05	2.78	0.155	2.1	0.19	1.46	0.145	4.265	0.025	-0.655	0.01	-0.42	0.175	1.095	0.01	-1.765	0.17	-0.505	0.255	-1.755	0.04	-0.445	0.165	1.85	0.02	0.37	0.175	0.675	0.225	3.475	0.04	-0.07	0.135	1.015
ClWRKY47	-0.165	0.31	0.385	0.05	-1.56	0.49	-2.16	1.045	-1.525	0.02	3.125	0.195	4.775	0.025	0.77	0.005	3.64	0.05	4.225	0.175	-0.335	0.21	0.345	0.05	-0.945	0.02	-0.015	0.05	0.55	0.19	0.3	0.315	0.635	0.115	-1.65	0.645	0.325	0.65	0.605	0.21	-0.73	0.38	2.03	0.26	2.5	0.195	0.52	0.38	-0.605
ClWRKY49	-0.245	0.045	1.17	0.06	0.53	0.385	-0.74	0.395	-1.14	0.065	0.205	0.19	3.69	0.17	2.17	0.145	3.55	0.075	2.195	0.19	1.195	0.005	1.665	0.13	0.905	0.175	-0.055	0.045	1.35	0.31	0.675	0.26	-0.42	0.065	-2.025	0.13	-0.355	0.17	0.28	0.22	-0.495	0.03	-0.13	0.065	0.625	0.08	-1.975	0.105	0.55
ClWRKY50	-0.455	0.395	1.365	0.65	1.51	0.275	2	0.275	0.155	0.135	0.825	0.705	-2.235	0.93	-2.475	0.03	-1.475	0.29	0.27	0.66	0.36	0.045	-1.02	0.475	0.38	0.28	-1.29	0.057735	1.61	0.21	-1.04	0.15	0.695	0.14	0.21	0.1	0.32	0.4	1.735	0.405	-1.585	0.515	1.005	0.29	3.345	0.195	4.515	0.09	3.915
ClWRKY51	0.495	0.295	1.725	0.035	1.5	0.01	0.835	0.025	-1.8	0.085	0.215	0.03	-0.26	0.08	-2.355	0.925	0.075	0.035	-1.175	0.02	1.01	0.25	1.18	0.225	0.8	0.055	0.58	0.225	1.07	0.16	1.48	0.17	0.225	0.105	-0.025	0.04	0.675	0.22	1.39	0.015	0.8	0.065	-0.225	0.16	0.92	0.125	-0.085	0.165	0.355
ClWRKY52	1.6	0.12	3.915	0.1	1.965	0.105	2.07	0.015	-0.485	0.023094	2.795	0.16	6.015	0.095	0.415	0.01	5.315	0.02	3.55	0.205	1.8	0.03	4.29	0.085	0.125	0.095	0.8	0.025	1.69	0.095	0.1	0.08	-1.635	0.13	-2.22	0.065	0.415	0.245	0.955	0.15	0.79	0.02	-0.6	0.025	2.75	0.22	-0.365	0.005	-0.38
ClWRKY53	2.115	0.115	4.065	0.095	2.7	0.255	3.12	0.105	-1.74	0.025	0.485	0.25	0.295	0.04	-0.53	0.155	1.315	0.015	-0.44	0.48	0.935	0.35	1.51	0.105	0.33	0.14	-1.03	0.045	0.135	0.03	-0.845	0.14	-0.15	0.195	-1.365	0.27	-0.5	0.075	0.515	0.005	-0.175	0.02	-0.68	0.035	0.305	0.025	-0.795	0.065	0.74
ClWRKY54	2.745	0.155	3.13	0.15	4.16	0.055	4.1	0.155	-0.45	0.12	1.915	0.02	0.565	0.0288675	0.62	0.065	2.115	0.06	1.38	0.04	0.545	0.085	0.44	0.09	0.975	0.135	1.085	0.155	0.905	0.075	1.14	0.105	-0.04	0.01	-0.41	0.11	0.45	0.125	1.4	0.06	0.945	0.01	-0.11	0.265	0.94	0.01	-0.825	0.14	-0.015
ClWRKY55	1.485	0.4	5.735	0.005	4.015	0.03	4.065	0.005	-1.11	0.095	1.275	0.06	0.805	0.01	-0.765	0.15	1.83	0.145	1.18	0.07	1.15	0.095	0.785	0.025	0.465	0.11	0.7	0.08	1.625	0.52	1.455	0.335	-0.13	0.115	0.255	0.03	0.36	0.155	1.585	0.01	-0.23	0.395	0.04	0.275	0.555	0.175	-0.45	0.06	0.255
ClWRKY56	1.935	1.615	2.51	1.375	3.335	1.285	-0.03	0.115	-2.875	0.1	-0.235	0.045	-1.745	0.085	-1.585	0.015	-0.11	0.23	-1.455	0.235	1.245	0.135	1.44	0.135	-0.325	0.045	-0.635	0.195	0.29	0.02	0.02	0.18	-0.165	0.14	-0.475	0.195	0.21	0.125	1.46	0.045	0.92	0.035	-0.3	0.165	0.68	0.215	-1.075	0.205	0.285
ClWRKY57	0.47	0.08	0.08	0.145	1.56	0.17	0.95	0.23	-2.5	0.085	1.505	0.125	-0.085	0.13	-1.44	0.005	1.525	0.255	1.04	0.045	1.09	0.315	2.59	0.535	0.51	0.15	0.565	0.015	0.625	0.005	0.24	0.02	-0.395	0.435	-0.405	0.345	-0.015	0.19	1.09	0.035	0.17	0.03	-0.82	0.06	0.125	0.085	-2.09	0.015	0.23
ClWRKY58	-1.39	0.085	-2.37	0.24	-1.835	0.245	-0.15	0.005	0.805	0.025	2.125	0.07	3.8	0.005	1.37	0.065	5.12	0.015	4.545	0.055	1.11	0.14	2.46	0.055	-2.005	0.115	0.635	0.215	3.21	0.07	-0.62	0.27	-1.61	0.235	-3.76	0.045	0.82	0.085	1.165	0.025	-0.26	0.075	0.17	0.16	5.485	0.08	3.765	0.08	0.24
ClWRKY59	0.205	0.08	1.03	0.155	0.21	0.065	0.19	0.03	-3.835	0.245	-1.565	0.225	-2.965	0.93	-1.73	0.02	0.725	0.065	1.065	0.295	0.07	0.49	1.395	0.295	0.855	0.14	-0.225	0.135	0.945	0.12	1.195	0.02	-0.23	0.28	0.005	0.33	1.275	0.065	0.545	0.255	-0.145	0.09	0.835	0.275	0.525	0.2	0	0.39	0.555
ClWRKY60	1.065	0.225	2.61	0.02	3.365	0.045	2.525	0.011547	2.14	0.015	6.405	0.005	8.1	0.05	2.985	0.005	6.2	0.17	8.175	0.07	3.32	0.365	4.07	0.07	2.37	0.02	0.74	0.055	1.825	0.095	1.21	0.105	-1.07	0.28	-0.11	0.05	-0.645	0.815	1.845	0.035	0.23	0.22	-0.77	0.315	3.05	0.16	-1.255	0.04	0.62
ClWRKY61	2.2	0.09	1.31	1.07	1.4	0.495	-1.395	1.41	3.52	0.025	4.83	0.04	7.155	0.015	3.415	0.39	5.21	0.005	6.51	0.12	0.604159	0.127813	1.72028	0.0673046	0.863308	0.0817947	0.424749	0.0754747	0.546251	0.0153532	-0.971335	0.0154886	0.15	0.845	-2.535	0.45	1.645	0.72	0.875	0.15	-0.26	0.08	0.56	0.13	1.77	0.11	-0.955	0.19	2.285
ClWRKY63	0.925	0.295	3.64	0.015	3.03	0.01	2.67	0.215	-1.775	0.1	0.525	0.11	0.71	0.135	-0.13	0.105	0.87	0.115	0.54	0.155	1.41968	0.0697012	1.15977	0.0912561	2.13907	0.37205	-0.329741	0.251308	1.29905	0.0986748	2.2725	0.235227	-0.555	0.01	-1.135	0.04	0.375	0.045	1.18	0.015	1.075	0.4	0.195	0.09	0.235	0.045	-0.905	0.08	-0.25
[truncated: 31 more columns]

## Sheet: Sheet2
ClWRKY6
ClWRKY7
ClWRKY8
ClWRKY10
ClWRKY12
ClWRKY13
ClWRKY14
ClWRKY15
ClWRKY17
ClWRKY18
ClWRKY20
ClWRKY22
ClWRKY23
ClWRKY25
ClWRKY26
ClWRKY27
ClWRKY29
ClWRKY30
ClWRKY31
ClWRKY32
ClWRKY33
ClWRKY34
ClWRKY35
ClWRKY36
ClWRKY38
ClWRKY39
ClWRKY40
ClWRKY41
ClWRKY44
ClWRKY45
ClWRKY47
ClWRKY49
ClWRKY50
ClWRKY51
ClWRKY52
ClWRKY53
ClWRKY54
ClWRKY55
ClWRKY56
ClWRKY57
ClWRKY58
ClWRKY59
ClWRKY60
ClWRKY61
ClWRKY63
